# Supplementary material for: Histochemical Evidence for Reduced Immune Response in Nasal Mucosa of Patients with COVID-19
Source: Int J Mol Sci. 2024 Apr 17;25(8):4427. doi: 10.3390/ijms25084427 (PMC11050322; doi:10.3390/ijms25084427)
Supplement: Supplementary file 1 [file ijms-25-04427-s001.zip]

Archive with 1 entries (1 files):
- ijms-2929541-supplementary.pdf
